# Supplementary material for: Regulatory mechanisms and functional analysis of cellular senescence-associated genes GAPDH, CCND1, and HBEGF in the immune microenvironment of meningioma
Source: BMC Cancer. 2026 Mar 17;26:524. doi: 10.1186/s12885-026-15593-3 (PMC13107606; doi:10.1186/s12885-026-15593-3)
Supplement: Supplementary file 1 — Supplementary Material 1. [file 12885_2026_15593_MOESM1_ESM.xls]

## Sheet: S1
Clinical characteristics of samples in GSE43290						Clinical characteristics of samples in GSE12530						Clinical characteristics of samples in GSE206647
Sample	Group	Gender	Age	WHO Grade		Sample	Group	Gender	Age	WHO Grade		Sample	Patient	Sex	Age	Grade
GSM1060065	meningioma	Female	62	II		GSM315204	meningioma	Female	43	I		S1_Meninges	P1	M	73
GSM1060066	meningioma	Female	62	II		GSM315205	meningioma	Female	67	I		S2_Meninges	P2	F	63
GSM1060067	meningioma	Female	76	I		GSM315206	meningioma	Female	71	I		S3_Ⅰ	P3	F	51	Ⅰ
GSM1060068	meningioma	Female	73	I		GSM315207	meningioma	Female	50	I		S4_Ⅰ	P4	F	48	Ⅰ
GSM1060069	meningioma	Male	56	I		GSM315208	meningioma	Male	61	I		S5_Ⅰ	P5	M	58	Ⅰ
GSM1060070	meningioma	Female	68	I		GSM315209	meningioma	Female	47	I		S6_Ⅰ	P6	F	50	Ⅰ
GSM1060071	meningioma	Female	63	I		GSM315210	meningioma	Female	31	I		S7_Ⅰ	P2	F	63	Ⅰ
GSM1060072	meningioma	Female	84	I		GSM315211	meningioma	Female	59	I		S8_Ⅰ	P7	M	57	Ⅰ
GSM1060073	meningioma	Female	36	I		GSM315212	meningioma	Female	73	II		S9_Ⅰ	P8	F	20	Ⅰ
GSM1060074	meningioma	Female	68	I		GSM315213	meningioma	Female	67	II		S10_Ⅰ	P9	M	57	Ⅰ
GSM1060075	meningioma	Female	69	I		GSM315214	meningioma	Female	47	II		S11_Ⅱ	P10	F	46	Ⅱ
GSM1060076	meningioma	Male	66	II		GSM315215	meningioma	Male	46	II		S12_Ⅱ	P11	M	55	Ⅱ
GSM1060077	meningioma	Male	77	I		GSM315216	meningioma	Female	69	II		S13_Ⅱ	P11	M	55	Ⅱ
GSM1060078	meningioma	Male	54	I		GSM315217	meningioma	Female	63	II		S14_Ⅱ	P11	M	55	Ⅱ
GSM1060079	meningioma	Female	47	I		GSM315218	meningioma	Female	55	II		S15_Ⅲ	P12	F	78	Ⅲ
GSM1060080	meningioma	Male	65	II		GSM315219	meningioma	Female	75	II		S16_Ⅲ	P13	M	55	Ⅲ
GSM1060081	meningioma	Female	54	II		GSM315220	meningioma	Female	60	III		S17_Ⅲ	P13	M	55	Ⅲ
GSM1060082	meningioma	Male	65	I		GSM315221	meningioma	Male	70	III		S18_Ⅲ	P13	M	55	Ⅲ
GSM1060083	meningioma	Female	76	I		GSM315222	meningioma	Female	76	III
GSM1060084	meningioma	Female	72	I		GSM315223	meningioma	Male	85	III
GSM1060085	meningioma	Female	59	I		GSM315224	meningioma	Male	58	III
GSM1060086	meningioma	Female	77	I		GSM315225	meningioma	Male	67	III
GSM1060087	meningioma	Female	81	I		GSM315226	meningioma	Female	32	III
GSM1060088	meningioma	Male	76	I		GSM315227	meningioma	Female	85	III
GSM1060089	meningioma	Female	54	I		GSM315228	Normal meninge BioChain Institute	Male	71	normal
GSM1060090	meningioma	Male	54	I		GSM315229	Normal meninge BioChain Institute	Male	48	normal
GSM1060091	meningioma	Female	74	II
GSM1060092	meningioma	Female	34	I
GSM1060093	meningioma	Female	65	I
GSM1060094	meningioma	Female	53	I
GSM1060095	meningioma	Female	64	II
GSM1060096	meningioma	Female	30	III
GSM1060097	meningioma	Female	35	II
GSM1060098	meningioma	Female	76	I
GSM1060099	meningioma	Male	23	II
GSM1060100	meningioma	Female	60	I
GSM1060101	meningioma	Female	52	II
GSM1060102	meningioma	Female	70	I
GSM1060103	meningioma	Female	30	III
GSM1060104	meningioma	Male	73	I
GSM1060105	meningioma	Male	75	I
GSM1060106	meningioma	Male	41	II
GSM1060107	meningioma	Female	62	II
GSM1060108	meningioma	Male	66	I
GSM1060109	meningioma	Female	73	I
GSM1060110	meningioma	Female	68	I
GSM1060111	meningioma	Female	80	I
GSM1060112	Normal meninge BioChain Institute	Female	82	normal
GSM1060113	Normal meninge BioChain Institute	Male	29	normal
GSM1060114	Normal meninge US Biological	Male	29	normal
GSM1060115	Normal meninge US Biological	Male	24	normal

## Sheet: S2
Table S2: Primer Sequences for qPCR
Gene	Primer Type	Sequence (5' to 3')	Amplicon Size (bp)	Description
GAPDH	Forward	GAAGGTGAAGGTCGGAGTCA	~150	Spans exon-exon junction, designed for human GAPDH mRNA (NM_002046.7)
GAPDH	Reverse	GAAGATGGTGATGGGATTTC	~150	Complements forward primer, ensures specificity
CCND1	Forward	GAGCTATGTGTGTGGAATT	~120	Spans exon-exon junction, designed for human CCND1 mRNA (NM_053056.3)
CCND1	Reverse	AGGAAGCGGTCCAGGTAGTT	~120	Complements forward primer, ensures specificity
HBEGF	Forward	GCGGTTGTGTGATGAATAA	~140	Spans exon-exon junction, designed for human HBEGF mRNA (NM_001945.2)
HBEGF	Reverse	CTTCTTCTTCAGCCACATCG	~140	Complements forward primer, ensures specificity
β-actin	Forward	CATGTACGTTGCTATCCAGGC	~100	Spans exon-exon junction, designed for human ACTB mRNA (NM_001101.5), validated as stable reference gene
β-actin	Reverse	CTCCTTAATGTCACGCACGAT	~100	Complements forward primer, ensures specificity

## Sheet: S3
Table S3. Genes Identified in Each Module by WGCNA
gene	module
TNNC1	blue
EGFL6	brown
ABCB1	green
SFRP4	black
MFAP5	brown
DNASE1L3	black
CLIC3	blue
PTGDS	grey
SRPX	blue
APOD	grey
DMD	grey
MSX1	grey
FBLN1	green
PDGFD	blue
PENK	grey
FABP5	grey
FOS	blue
SLPI	brown
PERP	green
VCAM1	brown
NNMT	green
COLEC12	grey
MEST	black
COL2A1	blue
ITIH2	green
SPP1	brown
CEMIP	green
VEGFA	black
IGF2	turquoise
KRT18	green
FMO1	brown
ABCG2	brown
ALPL	brown
CFH	blue
LTBP2	brown
SGK1	grey
ITGB4	green
GAS1	black
ZC2HC1C	grey
ADM	blue
CYR61	blue
C7	grey
CLEC3B	turquoise
RASSF2	brown
FCGBP	black
KLF4	grey
TPM2	blue
FGL2	brown
IGFBP5	blue
IGFBP3	turquoise
OMD	brown
CRABP1	green
GPNMB	grey
PTGDR	blue
BAMBI	grey
COL6A3	green
EDNRA	grey
TNS3	green
CTGF	black
NDNF	brown
FAT4	green
PTGIS	blue
PRRX1	grey
DDIT4	blue
CCL3	grey
NID1	grey
TF	grey
ACKR3	grey
SERPINF1	grey
MATN2	grey
COL4A2	blue
ASPN	blue
EGR1	blue
ABCA8	grey
HOPX	grey
TIMP3	brown
FXYD6	grey
GPX3	turquoise
VCAN	green
ASTN2	green
MYLK	blue
SULF1	brown
NRN1	turquoise
HLA-DRB4	grey
NOV	grey
XIST	grey
NDUFA4L2	green
COL15A1	brown
FOSB	blue
ERAP2	grey
APOE	green
MET	green
DSG2	grey
CAMK2N1	turquoise
HBB	blue
ELN	black
ARHGEF3	green
PDLIM1	blue
PDE1A	blue
PIK3R1	turquoise
RBP1	turquoise
ZBTB16	turquoise
ACADL	grey
FBN2	turquoise
AUTS2	grey
PKP2	green
ADAMTSL3	brown
SERPIND1	grey
JUNB	blue
COL3A1	brown
HLA-DRA	black
CXADR	green
MFAP4	grey
CALML4	brown
BASP1	brown
PALLD	blue
SCG5	grey
ID2	blue
ID4	grey
POSTN	grey
CLEC2B	brown
TNFRSF11B	grey
IFI27	grey
SLC6A20	grey
PALMD	black
CRABP2	blue
HOXC6	grey
TSPAN7	turquoise
DIRAS2	green
LTBP1	grey
COL9A3	green
LRP1B	brown
DCN	blue
MXRA5	green
EFNB2	green
VAMP8	brown
ANK2	black
RND3	blue
APOLD1	blue
FZD1	blue
FGF9	brown
TGM2	grey
CX3CR1	black
FAM107A	brown
SIK1	blue
BMP5	blue
GSTM5	grey
DHCR24	blue
ENPP2	blue
TMEM30B	brown
CD177	green
CAV2	grey
KLF2	brown
SFRP1	brown
HSPA2	turquoise
MRC1	grey
PLXNC1	blue
SLC1A3	brown
HBA1	blue
MMP2	black
RNASE1	grey
SYBU	green
OLFML3	black
FHL2	blue
RGCC	blue
PLTP	turquoise
MN1	grey
BHLHE41	grey
COL4A1	blue
LAMB1	green
BHLHE40	blue
IGFBP2	turquoise
KCNJ2	brown
COL1A1	black
ISLR	brown
NT5DC2	grey
AHNAK2	brown
IGFBP6	brown
KLF5	green
ANXA3	green
TSPYL5	black
ASS1	brown
PLS3	turquoise
ARNT2	grey
AEBP1	black
EMP1	brown
LEPR	brown
TXNIP	pink
KAZN	grey
NR4A2	blue
IFITM1	blue
ENC1	blue
NAMPT	blue
FLRT2	grey
FGFR2	brown
PID1	black
FRRS1L	grey
KLF3-AS1	brown
MDK	turquoise
LYVE1	blue
ADCY2	grey
DOK5	grey
DACT1	brown
GSTM3	brown
PGF	brown
HLA-DPA1	black
BMP6	green
ITIH5	grey
ANK3	green
SNAI2	grey
RGS2	blue
ITGBL1	brown
CD163	black
IGF1	grey
SIX2	brown
HLA-DMA	black
GADD45B	blue
AOX1	brown
DCLK1	grey
IFI16	blue
IL11RA	green
EZR	grey
MUC4	turquoise
PHACTR2	brown
ADAM9	grey
CYBRD1	black
SETBP1	turquoise
GAP43	grey
MIF	green
F3	brown
PTPN13	green
DUSP1	blue
CFI	grey
SLC47A1	brown
GJA1	grey
MID1	grey
SGCE	brown
TMEM100	brown
MT1X	green
ZMAT3	yellow
CDH1	turquoise
AR	brown
HLA-DQA1	black
CDKN1A	blue
CACNA2D3	brown
MEOX2	green
SPTBN1	turquoise
ATP1B1	grey
FHL1	black
TGFBI	grey
PIEZO2	grey
TNNT2	turquoise
TNXA	grey
REEP1	grey
SLC6A8	grey
FKBP1B	grey
JAM2	green
COL8A2	green
SLC39A14	turquoise
PODXL	black
FRY	blue
CPE	grey
LYZ	black
SLC26A2	brown
CRIM1	brown
PDGFRL	black
NR1D2	turquoise
ADAM12	blue
CCND1	blue
CDO1	grey
TENM3	grey
NT5E	blue
NEBL	green
ISYNA1	blue
JUN	blue
PPP1R3C	grey
SORL1	turquoise
ATP1A2	blue
ZFP36L2	blue
BLNK	black
MYOF	blue
DKK3	green
LMOD1	turquoise
IER3	blue
TAGLN	blue
FRZB	brown
PFKP	brown
MNDA	black
TJP1	green
CRYAB	blue
WNT5A	turquoise
ATF3	blue
SLC7A2	blue
MCL1	pink
INHBB	black
SLC29A1	brown
SVEP1	turquoise
DUSP6	blue
ALDH7A1	brown
SYNM	brown
NPTX1	grey
HIST2H2AA3	blue
TMOD1	brown
C4A	brown
FCGR3A	black
EFEMP1	brown
ADGRL3	grey
RBP4	brown
COX7A1	grey
EXT1	brown
ABCA1	grey
GEM	blue
FLRT3	blue
SLC38A1	brown
DNAJB1	blue
SERPINE2	blue
CPZ	black
GHR	black
HSPA1A	turquoise
CD14	black
CRIP1	green
ACTA2	blue
RPS26	brown
AK1	turquoise
P2RY13	black
CAPG	turquoise
TPM4	turquoise
VLDLR	blue
KLK10	blue
SLC15A2	grey
RUNDC3B	grey
COL21A1	turquoise
CKB	brown
IER5	turquoise
FEZ1	blue
KIT	grey
OGN	brown
SLCO2A1	brown
CAV1	yellow
MYO10	brown
CLEC7A	black
STRA6	blue
CD74	black
ALCAM	brown
HTRA1	brown
EPS8	blue
TCEAL2	grey
RHOBTB3	grey
RHOB	grey
AMOTL2	black
TRAF5	black
CLIC5	grey
NPR3	black
ZNF395	pink
AQP1	blue
MS4A4A	blue
ENAH	grey
LMO3	blue
FCGR1B	black
CSRP2	blue
C1QA	black
MPPED2	green
ABLIM1	brown
EVI2A	black
MLLT11	blue
HIC1	turquoise
BST2	grey
AKAP12	green
F13A1	blue
EFHD1	brown
HCLS1	black
PIP5K1B	grey
IGF2BP2	green
CTSL	turquoise
MAFB	turquoise
AHCYL2	brown
TCF4	blue
LBH	grey
KRT19	turquoise
DOCK4	green
LUM	blue
AKR1C3	grey
MREG	grey
NR3C2	green
MEG3	green
MT1E	green
OLFML1	brown
ID1	brown
HLA-DQB1	black
GRAMD3	brown
COL6A1	turquoise
PLCE1	brown
ID3	brown
DUSP5	blue
HLA-DRB1	black
PPM1H	green
PAPSS2	turquoise
KIAA1462	grey
COL8A1	brown
SLC2A3	blue
TNFSF10	blue
PRELP	brown
ZNF652	pink
HLA-DPB1	black
FOXC2	turquoise
TBC1D9	brown
NEAT1	brown
FOXD2	blue
FADS1	blue
IGFBP4	brown
ITPKB	blue
MORC4	black
PDGFRA	brown
SULT1C2	green
SLC1A4	grey
PDLIM2	grey
LOXL1	grey
MARCKS	turquoise
HSPB1	blue
ITM2C	green
SCG2	black
SH3GLB2	turquoise
MT1M	green
FBLN5	green
GLCE	grey
PDZRN3	green
CYP4B1	blue
SLIT2	brown
UCHL1	brown
DPYSL3	brown
ARL4A	grey
GPC4	grey
GNG11	grey
CHODL	grey
TM4SF1	blue
MIR22HG	blue
CCL4	grey
IGF1R	blue
NMNAT2	brown
ADAMTS1	blue
RAB31	turquoise
GALNT2	black
SRGN	black
SLC24A3	green
PLP1	blue
CLIC2	green
PGRMC1	turquoise
NCALD	grey
CACNB2	green
FLNC	green
CSF1R	black
RFTN1	turquoise
TYMS	blue
TGFBR3	brown
AKAP2	turquoise
RNASE6	black
TCN2	black
PLAGL1	blue
ITM2A	brown
MAP1B	brown
TBC1D8	green
PACSIN2	black
TRIB1	blue
TMOD3	blue
PLPP3	turquoise
EYA1	brown
RCAN2	blue
CALR	turquoise
DIXDC1	grey
CLIC4	grey
FXYD5	brown
ARHGAP29	grey
SEPT11	green
IL1R1	turquoise
GPM6B	brown
SCHIP1	blue
MYO6	blue
CD37	black
TP53I11	green
FOLR1	brown
NTRK3	grey
TYROBP	black
KANK1	blue
RSRP1	grey
SMPDL3A	turquoise
PDP1	blue
IGFBP7	blue
PRODH	green
GUCY1A3	brown
SIPA1L1	brown
ALLC	blue
HIST1H2BK	grey
ADIRF	brown
DEPTOR	brown
GALNT10	grey
ITGA7	grey
SASH1	green
DSE	black
WSB1	pink
CXCR4	brown
VSTM4	brown
LIMCH1	black
GMPR	turquoise
OLFML2B	green
ADGRL2	turquoise
THSD4	brown
GABRE	brown
NID2	brown
HLF	brown
LDB2	turquoise
WBP1L	grey
FADS2	turquoise
VSIG4	black
PRSS23	green
ATXN1	green
NUDT4	grey
DDX17	pink
ARL4D	brown
SEMA3C	grey
MLPH	black
LHFPL2	green
SLC5A6	brown
HSD17B2	grey
LGALS3	grey
SCNN1A	green
SDC2	brown
CFB	brown
ST6GAL1	brown
ZFP36	blue
ADARB1	blue
HACD2	black
TNNT1	black
IFI6	green
ACSL1	turquoise
UAP1	turquoise
MXI1	green
C1QB	black
NR4A1	blue
KBTBD11	brown
EPB41L2	blue
ATP9A	blue
ABLIM3	brown
CEBPB	yellow
AGL	grey
BTG2	blue
EML4	blue
NFIB	blue
ITGB2	black
ME1	green
HEG1	turquoise
NFKBIA	blue
CCL2	blue
NQO1	turquoise
ZP3	turquoise
CD55	blue
DSP	green
CEBPD	brown
MYC	brown
STAB1	black
RAD23B	turquoise
ALOX5AP	black
C3	grey
TPM1	yellow
WIPI1	green
CREM	blue
NPY1R	grey
AKR1C2	turquoise
GLUL	green
TUBG1	turquoise
STAT1	brown
DDAH1	turquoise
BGN	black
HIST1H2AC	grey
LHFP	brown
FZD7	brown
SIX1	brown
C1orf115	black
KCNE4	turquoise
KLHDC2	brown
GDE1	turquoise
SLC4A4	brown
NFIL3	blue
PTPRE	green
SLC16A1	grey
CECR1	grey
PPFIBP1	green
GSAP	blue
EVI2B	black
PTPRG	brown
ASAP2	brown
EIF3L	black
CRYZ	blue
KLHDC10	pink
GSTM4	turquoise
MS4A6A	black
GRB10	brown
LMO4	blue
COL16A1	grey
THBS2	brown
DHRS3	brown
MTHFD2	blue
POMZP3	grey
C3AR1	black
RELN	grey
NUCB2	grey
GNB1	turquoise
RGS5	turquoise
LOC100272216	grey
PER2	grey
UGCG	turquoise
PPP1R12B	blue
VAMP5	black
SELENBP1	brown
ITGA10	brown
SH3BP4	brown
GUCY1B3	turquoise
CDH11	brown
CORO2B	black
AKR1C1	turquoise
RHOBTB1	brown
ROBO1	blue
DBNDD2	green
SPARC	black
CD4	black
VWF	turquoise
PXDN	green
JUND	turquoise
PRKCDBP	grey
SEZ6L2	brown
EMILIN1	grey
LY96	blue
LSR	turquoise
COPG2IT1	black
BBX	pink
RGL1	turquoise
CH25H	blue
CHSY1	blue
FCER1G	black
CBX7	black
PLPPR4	grey
ADORA2B	green
UNC5C	brown
CALD1	turquoise
FYN	grey
GPC3	brown
MT2A	green
PMP22	grey
SVIL	grey
TMEM97	blue
PPP1R15A	blue
FKBP5	brown
DYNC1I1	turquoise
CORO1A	black
SERTAD2	green
PLEKHA6	blue
FZD6	brown
PIK3R3	turquoise
ABI3BP	brown
ANGPT2	grey
ENO2	brown
SYNJ2	green
ARHGDIA	turquoise
MXRA8	grey
CMAHP	black
S100A6	grey
ZSCAN31	blue
RIPK4	blue
PRKAR2B	turquoise
MSMO1	black
CLEC11A	green
UPK1B	grey
COTL1	black
CNN3	grey
SLC23A2	brown
FBXL7	brown
EIF4G3	grey
SPARCL1	brown
PPL	blue
TMEM259	turquoise
ZFYVE21	brown
LOX	grey
TFRC	grey
S100A8	blue
SSTR2	turquoise
BCL2L1	turquoise
EFS	turquoise
ARL5A	black
PAWR	brown
C16orf45	brown
ANPEP	blue
SNCAIP	blue
ATP2B4	green
KLF10	green
SYNE2	turquoise
TPD52L1	green
SLC38A6	turquoise
HSPB8	blue
LRRC17	grey
PER3	brown
MFGE8	blue
COL18A1	blue
CDH3	blue
COL11A1	blue
SERPINA1	black
LMCD1	black
GUSBP3	pink
NR2C1	blue
BEX1	blue
NMRK1	grey
PCSK1N	grey
TM7SF2	turquoise
TAGLN2	brown
COL1A2	green
BHMT2	brown
IER2	blue
MYOZ3	turquoise
KLRK1	green
NAV2	blue
STK26	brown
LSM4	turquoise
PLOD2	pink
COL5A2	green
CLEC1A	brown
MARK1	green
PILRB	turquoise
LY6E	grey
HOXC4	grey
NDUFS8	turquoise
HIF1A	turquoise
AGT	blue
TMEM106B	blue
DOCK9	grey
TMEM135	brown
NXN	brown
ALDH3A2	grey
FXYD1	brown
CLEC5A	grey
ABCG1	grey
BCR	grey
GALNT3	grey
TNC	blue
CDC42EP3	blue
FABP3	turquoise
C2	green
THY1	grey
TLR2	black
LPL	blue
EMP2	blue
COL4A5	grey
ARID5B	brown
ISG15	blue
CD9	green
PDGFRB	brown
TM6SF1	grey
MYO15B	grey
EPB41L4B	blue
BPI	blue
BMP4	brown
PSMB9	green
HEY1	grey
BTG1	blue
EIF2S3	turquoise
CYB5R3	black
EYA2	brown
TMEM246	green
SLC19A2	turquoise
SLBP	grey
IRF8	black
RARRES3	turquoise
PAM	brown
RNASE4	brown
KCNJ8	grey
NET1	brown
S100A4	blue
WLS	grey
HRH1	grey
TXN	grey
CADM1	grey
AREL1	blue
TLE2	turquoise
HIST2H2BE	blue
CYP1B1	grey
CSGALNACT1	turquoise
GMDS	green
LTBP4	turquoise
EGFR	brown
CADPS2	turquoise
PER1	grey
EPB41L3	green
AMFR	grey
GCSH	grey
APBB2	turquoise
GLB1L2	blue
USP25	brown
YWHAE	turquoise
ST13	black
BAX	turquoise
LAMP5	green
PI4KA	grey
SYNE1	black
SLC13A4	blue
GPD1L	brown
LINC00341	blue
CPA4	black
TES	green
RHBDF2	black
RAPGEF2	pink
RPRM	turquoise
CCR1	black
NSMF	green
TGFB2	green
SMAD6	grey
RARRES2	brown
IL6ST	pink
TSPAN5	turquoise
NPIPB3	grey
LRP4	grey
TSC22D2	turquoise
MARCKSL1	blue
THBD	blue
RAMP2	turquoise
SPINT2	brown
BSG	turquoise
VGLL4	green
SERPINA3	blue
FDFT1	black
LOC645166	grey
STK17A	black
CCDC68	grey
HSP90B1	grey
MYL9	blue
CPNE3	pink
IRS1	grey
TBL1X	blue
FARP1	brown
ARMCX2	brown
PDGFC	grey
PBX3	brown
SRSF6	grey
APP	grey
IFI44L	turquoise
SLC35A1	green
MYO5C	blue
BNC2	brown
LYN	black
PTGER2	turquoise
VEGFB	turquoise
ARHGDIB	black
ZIC1	green
MICAL1	brown
ZFPM2	blue
HDAC4	grey
MAP3K6	brown
TMEM50A	brown
FAM131A	green
PDXK	turquoise
NR3C1	turquoise
GFPT2	turquoise
MUC1	grey
FZD2	green
RECK	brown
PPARGC1A	blue
SAV1	blue
SOD3	brown
SMG1P2	blue
OAS2	brown
CITED2	red
FGFR3	brown
SQLE	grey
G6PD	turquoise
CDK2AP2	turquoise
SLC20A1	blue
ALX3	grey
ADAMTS5	grey
RAB23	blue
TGIF1	grey
CDC42	grey
SREBF2	blue
SAMD4A	brown
IVNS1ABP	blue
PNMAL1	blue
TMEM176B	blue
PCDH9	blue
BTBD3	blue
MYO1D	blue
CCDC51	green
APOC1	turquoise
GPRC5C	green
GADD45A	blue
TWSG1	grey
CFD	brown
MGLL	turquoise
KIAA0101	brown
COL5A1	grey
TBL1XR1	turquoise
MX1	brown
USH1C	red
CAB39L	turquoise
PPP2R3C	black
SCRN1	turquoise
RCN1	turquoise
TMEM110	turquoise
ELOVL6	grey
CST3	turquoise
TRIO	blue
CHN1	grey
FCGR1A	black
SLIT3	grey
PHYH	turquoise
SLC5A3	turquoise
SLC22A17	blue
CBX6	black
GBP1	blue
FILIP1L	blue
METRN	turquoise
ATP1B3	yellow
CHST15	green
DDR1	blue
ADCY7	brown
IGHG1	blue
FKSG49	pink
TCEAL9	brown
HSPB2	brown
CSNK1D	turquoise
RRAS2	turquoise
CALU	grey
ADI1	brown
HLA-DMB	black
TMCO3	turquoise
UBE2L3	black
SCARB2	turquoise
ENPP4	brown
ERC1	yellow
LY75	black
KCTD12	green
TSC22D1	brown
PFKFB3	blue
OPN3	black
SRPRA	turquoise
FERMT2	brown
CYBB	black
IFT57	yellow
IL10RA	black
RNF11	turquoise
RABGAP1L	grey
BOLA2	turquoise
TLE4	grey
GPRASP1	brown
BST1	black
EFR3A	turquoise
KCNK1	turquoise
POLR1D	grey
PLEKHO1	brown
PAMR1	red
SCT	brown
PHLDA1	blue
ALDH2	brown
USP32P2	turquoise
BEND5	turquoise
PLPP1	blue
NBN	blue
ISOC1	grey
TSC22D3	grey
GDF1	brown
PDE8B	grey
TUBA4A	black
SPDYE2	pink
FAM3C	brown
ACTR2	grey
TLN1	black
LAMA4	brown
ODC1	brown
TUBB2A	blue
CLTCL1	green
NR2F1	brown
GOLM1	blue
MFAP2	brown
ROR1	brown
FBN1	brown
ANKRD36B	pink
MYH10	turquoise
AGO3	pink
LPAR6	black
A2M	turquoise
STXBP6	green
TWIST1	green
PLCB4	turquoise
RNFT2	grey
EPAS1	brown
GPX1	black
SYNC	grey
CTNNB1	blue
FN1	brown
BEX4	brown
GNS	turquoise
PLS1	turquoise
ADGRA2	brown
CLTB	turquoise
LAPTM5	black
EVA1B	turquoise
GNAL	grey
PLD3	turquoise
IGF2R	blue
HSPH1	blue
POLR1B	pink
PMEPA1	turquoise
LGALS1	turquoise
SLC9A6	grey
NDRG4	blue
SLC22A5	brown
CCND3	grey
MGP	brown
YY1	turquoise
GSTM1	brown
ING2	grey
BACE2	grey
NAV3	blue
OPTN	grey
DAB2	brown
ENPEP	grey
TBC1D16	turquoise
GCH1	blue
SESN1	brown
GDPD5	brown
APLP2	brown
EXTL2	grey
RBFOX2	green
CYP4F12	blue
RB1	black
PACSIN3	turquoise
MINOS1P1	pink
USP1	pink
PAIP1	grey
RPS6KA2	grey
ZNF91	pink
TMX1	turquoise
CCT2	turquoise
PLAT	blue
SYNDIG1	green
OGDHL	brown
ADRB2	blue
CEBPA	blue
ELMO1	turquoise
PGK1	red
CREB3L2	green
TGFB1I1	grey
TCEB2	turquoise
C9orf3	grey
CPEB3	grey
HIF3A	turquoise
ALDOA	turquoise
FOXO1	brown
CPVL	grey
NUAK1	grey
TMEM260	yellow
ADCY9	brown
SHC1	turquoise
SNCA	blue
MPP6	brown
SCAMP4	turquoise
PRDX4	grey
NYNRIN	brown
MDFI	grey
AACS	grey
ZNF160	pink
ADAM28	black
TMEM160	turquoise
MKL2	grey
XRCC6	black
HSPB6	green
ASPA	grey
TPD52	grey
SSFA2	green
AP5M1	turquoise
C1orf27	pink
OSBPL8	pink
GPR4	turquoise
FDXR	turquoise
FNBP1	turquoise
PIK3C2A	turquoise
TGFB3	turquoise
CA12	turquoise
KLF6	blue
ANGPT1	turquoise
BPTF	pink
NT5C2	black
MKNK2	green
NUPR1	grey
KANK2	green
C5orf15	green
CYP3A5	brown
DDX3X	blue
TNIK	turquoise
SLC39A7	turquoise
DAPK1	green
TBXAS1	black
FANCE	grey
DKK2	black
CDH5	brown
FAM46A	turquoise
AGPAT2	turquoise
CHMP2B	yellow
SDPR	grey
CTSH	pink
SUMO3	turquoise
TRIM22	turquoise
RAB11FIP1	green
TAX1BP3	grey
ACSL3	blue
SNX7	green
CLK1	turquoise
DLC1	blue
TIPARP	blue
PDE4A	black
CPD	green
FAT1	brown
NOL12	turquoise
LTBP3	turquoise
CPA3	turquoise
CXXC4	blue
CLDN11	turquoise
NBL1	brown
CACNA2D2	brown
KCNMA1	blue
RSL1D1	black
GSTT1	grey
GLS	turquoise
HLA-B	green
ERLIN2	blue
PDIA3	grey
RAI14	brown
MEGF9	blue
NAP1L3	turquoise
PLEKHA4	brown
CIT	grey
TOB1	green
SV2A	blue
UBXN6	turquoise
TP53I3	brown
SMAGP	grey
HERC2P2	turquoise
TUBB6	grey
FYCO1	blue
CDKN2C	grey
PDGFA	grey
EEF1A2	yellow
HMBOX1	turquoise
MAP1S	turquoise
GSTM2	grey
FAM129A	grey
SNED1	brown
TNFRSF1B	yellow
SFXN3	blue
COL4A3BP	turquoise
ABCC4	blue
ZYX	turquoise
GLUD1	red
NDUFA7	turquoise
FBXO21	grey
RAB2A	turquoise
ZFP36L1	turquoise
RNF146	turquoise
HRAS	turquoise
NEDD9	brown
ATP5G3	turquoise
TMEM204	brown
CELF2	grey
ENTPD4	brown
ATP10D	grey
CDC42BPB	turquoise
GSN	brown
PBXIP1	turquoise
LAMP1	turquoise
SH2B3	black
HINT1	black
SLC38A2	brown
ATP6V1A	blue
MBNL2	grey
DHCR7	turquoise
PCOLCE2	grey
SPAG9	turquoise
CORO1B	turquoise
DNPH1	turquoise
PDZD2	brown
EFHD2	brown
KIAA1644	brown
JAKMIP2	green
DMXL2	green
UXS1	blue
PKD1	turquoise
FSTL1	grey
TOB2	turquoise
SLC27A3	grey
ATM	yellow
ACYP1	blue
CYB5A	grey
DLST	turquoise
GPX7	brown
SPRED2	brown
NFAT5	pink
IFIT1	blue
MCUR1	yellow
SUCLG2	turquoise
EIF4ENIF1	black
C14orf132	brown
PTCD2	red
LGALS9	turquoise
ASAP3	brown
LUC7L3	grey
SULT1A1	brown
NRP1	grey
PITPNC1	grey
CDK16	turquoise
ZNF611	pink
ST6GALNAC4	turquoise
LRP5	brown
OLFML2A	brown
ERBIN	grey
PPDPF	turquoise
CDKN1B	turquoise
SOCS3	blue
MID1IP1	blue
AES	turquoise
MAN2A1	turquoise
KDM5A	pink
RPS27L	black
SHTN1	turquoise
PSMB10	turquoise
RCAN1	turquoise
CROCCP2	turquoise
FAM171A1	green
SEH1L	turquoise
DICER1	pink
PON2	brown
PIK3C2B	brown
ZNF721	pink
SPI1	black
PLVAP	grey
MRPL15	grey
CD200	turquoise
LOC100506076	brown
CA11	green
SPRY1	blue
PNMA1	black
PPP1CB	blue
EHBP1	blue
SMAD7	grey
SULT1A3	brown
ITGAV	turquoise
STAM	grey
ADGRF5	blue
TIA1	grey
PTER	turquoise
TRIB2	green
SLC31A2	black
TSPAN14	green
SH3TC1	black
ARRB2	black
STK39	brown
IFRD1	blue
LARS	pink
SLC16A6	grey
NCF2	black
QKI	red
EVL	brown
FMO2	blue
DHRS7	grey
PMM1	black
TMSB10	green
ALDOC	blue
C6orf120	black
TPSAB1	turquoise
HSPD1	grey
HPS5	black
OGT	turquoise
SS18	turquoise
LOC100288570	grey
ZNF224	pink
CD53	black
EMP3	grey
FLCN	pink
PPFIBP2	grey
ERBB2	turquoise
HCK	black
PYCARD	grey
RRAGC	turquoise
KCNS1	blue
CDKN1C	turquoise
PROS1	grey
TM9SF4	turquoise
TRAF4	turquoise
SLC2A5	black
SELPLG	black
NRXN2	grey
PPIG	red
PATJ	turquoise
CTSF	grey
CRIP2	turquoise
PPIC	brown
PIR	yellow
USP34	pink
MRPL40	black
PRKCD	brown
HAT1	yellow
CNOT3	turquoise
STIP1	turquoise
CALCRL	turquoise
LRP1	turquoise
DDA1	turquoise
GALNT12	brown
P4HA2	green
SON	pink
RAD21	blue
PEA15	brown
RRBP1	turquoise
LAPTM4B	turquoise
FST	grey
SLC12A2	grey
ETS2	blue
UCP2	turquoise
SLC25A1	turquoise
ARF4	turquoise
PRMT8	turquoise
SP3	turquoise
ADAM19	grey
UFD1L	black
SLC22A3	grey
GBP2	blue
PLA2G4C	blue
DRG1	black
WASF1	turquoise
TECR	turquoise
SMA4	pink
CKAP4	blue
CTSZ	grey
TRAM2	blue
ANGPTL2	blue
SEPP1	grey
TPR	pink
GP1BB	green
TMEM47	blue
SERINC5	brown
PDLIM5	brown
DDT	turquoise
RGS1	blue
PRRC1	pink
PGM1	brown
SH3BGRL3	turquoise
ANXA4	blue
DPYD	green
HAB1	turquoise
SEC23A	black
AKT3	turquoise
JUP	brown
LAMB2	brown
DCTD	turquoise
PC	green
IFITM2	grey
PRPF6	turquoise
SORBS3	turquoise
KLHL2	blue
PPP1R1A	green
ATP8B1	pink
IMPA1	black
ZWINT	brown
LIMK2	green
FBXO2	blue
FAF2	blue
NUSAP1	brown
PNISR	turquoise
DAAM2	blue
PKD2	brown
TSPYL2	grey
SEC61G	grey
ACP1	turquoise
GATAD1	pink
CXCL10	brown
KAT2B	green
CD58	pink
PDLIM4	turquoise
HHLA3	red
TCF20	black
SRGAP2	brown
CHMP1B	grey
ERGIC2	yellow
CES2	turquoise
SNN	yellow
NDEL1	blue
KLK7	grey
IMPDH2	grey
ZBTB38	pink
PDLIM7	turquoise
ST3GAL5	brown
WASF2	grey
BCL2L13	black
MBNL1	turquoise
TSPO	grey
CCDC47	grey
PEG3	blue
EPHX1	blue
UBXN7	pink
FAM117A	blue
BTN3A3	turquoise
TAPBPL	turquoise
RNF19B	pink
ZFHX3	grey
SPON2	brown
PNP	blue
YTHDF3	turquoise
HAUS2	pink
LARP7	turquoise
BLCAP	green
TPPP3	blue
PTP4A1	black
LAP3	pink
COX17	yellow
SOS2	blue
S100A11	green
RTN1	blue
ANXA1	grey
HACD3	blue
SSR1	grey
PCYOX1	blue
POLR2E	turquoise
TNFSF13	turquoise
CDC25B	turquoise
SNAP23	black
SERINC3	pink
ECI2	grey
SMIM10L1	turquoise
HMGN3	green
TREM2	black
TMEM185B	turquoise
COPZ2	brown
LDOC1	brown
CRLF1	brown
TIPRL	brown
ADGRB2	turquoise
SLC26A6	turquoise
BCL6	turquoise
MOAP1	turquoise
IRF1	blue
EPHA7	grey
PFN1	turquoise
DPYSL2	green
EIF4B	blue
OGDH	turquoise
PKM	turquoise
SPTSSA	blue
AUP1	turquoise
MRPL12	turquoise
ANKMY2	grey
CIRBP	grey
SH3BP5	blue
BAG2	turquoise
MSANTD2	pink
ACTN1	blue
GPC1	turquoise
LMO2	grey
TAF15	turquoise
G0S2	blue
VTN	turquoise
ABI1	pink
NEK7	blue
NINL	blue
YBX3	brown
WWC1	grey
AZIN1	pink
KDM5D	turquoise
RPL3	black
C6orf48	brown
CD44	red
SERPINH1	black
TUBA1A	brown
MTA1	turquoise
XPNPEP1	turquoise
SRR	turquoise
LDHA	blue
CA14	grey
CDK14	turquoise
CCNL2	grey
LYPLA1	grey
DIAPH1	black
C1R	brown
SQSTM1	black
CIB1	brown
LAMA5	grey
AVPI1	grey
SPIN1	pink
PRG4	black
SRRT	turquoise
CX3CL1	green
NKTR	pink
FHOD1	brown
CHN2	blue
CEP170	brown
SLCO2B1	black
CPNE1	turquoise
IRX5	brown
SLC20A2	blue
NR2F2	green
COX20	pink
CYP26B1	blue
MX2	brown
ADGRG2	grey
BICC1	brown
CYCS	blue
EIF5	red
SRPRB	blue
SPRY4	yellow
SEC62	blue
BUD31	yellow
PDE6D	grey
MED16	turquoise
ASCC3	grey
EIF3M	grey
UBE2E3	blue
HERC5	brown
ZNF665	pink
CENPT	turquoise
NELL1	grey
SDC4	green
CBS	turquoise
ZSCAN18	pink
VMP1	blue
DNAJC15	grey
DOHH	turquoise
RPS6KA5	green
MT1G	green
CBY1	black
FCHSD2	brown
ZNF787	turquoise
CTDSPL	blue
RBM3	grey
PLP2	brown
MKNK1	grey
VDAC1	turquoise
PDCD5	turquoise
RYBP	turquoise
PLXDC2	black
ARHGAP5	brown
C9orf16	turquoise
RTCB	black
THBS3	blue
TRAPPC9	turquoise
PLSCR4	green
FUCA1	grey
CYFIP2	blue
PADI2	blue
THEMIS2	black
MT1F	green
TGFBR2	turquoise
PIAS1	pink
MYO1F	black
GLTSCR2	black
TAX1BP1	black
YES1	blue
MTMR2	grey
SLC30A1	grey
MEIS2	brown
CFLAR	pink
SORBS1	pink
FCGR2A	black
CNN2	blue
ALDH5A1	grey
PARVA	blue
SLC35E1	pink
MPC2	turquoise
GRINA	turquoise
NCK1	turquoise
FASN	turquoise
TIMM13	turquoise
EIF3D	black
PPP2CB	turquoise
SMARCA2	blue
C1S	brown
ZFAND5	blue
PGLS	turquoise
STS	turquoise
SLC16A3	brown
FAM102A	brown
LRRC42	turquoise
TCF15	turquoise
NEB	grey
MYDGF	turquoise
KMT5B	turquoise
SOX9	brown
CXCL12	brown
TRIM2	blue
TP53	red
ANXA7	turquoise
IFNGR1	green
PIGG	blue
SELT	green
NOTCH2NL	pink
PGD	grey
SYNGR2	grey
ZMIZ1	green
SLC16A5	blue
AASDHPPT	blue
SLC25A36	pink
TPBG	grey
TSPYL1	turquoise
GAB1	blue
ATP5I	blue
EPHA2	brown
MGAT1	turquoise
PTPRU	blue
TPSB2	turquoise
RAB1A	red
UNC13B	grey
ADSL	black
MTMR11	turquoise
VPS13D	grey
ATP6V1E1	black
TMEM184B	blue
PPP2R5C	brown
ABCA3	green
TEK	turquoise
TM9SF1	grey
RCN3	green
DNAJC10	blue
GABARAPL1	yellow
MT1H	green
GULP1	blue
PMS1	turquoise
PTK7	blue
ATN1	turquoise
ZNF264	pink
IL32	turquoise
MAGED1	brown
INSIG2	green
GPR137B	blue
ALG6	turquoise
SHC2	green
CYP51A1	black
TIMP1	brown
LTC4S	turquoise
TFDP1	turquoise
TNFAIP3	blue
GOLGA2	turquoise
PTPRF	blue
SULT1A2	brown
PDAP1	turquoise
MAPK10	turquoise
TMX4	pink
LGI1	blue
PRKAR2A	pink
IL6R	turquoise
UPF3A	brown
FNDC3B	turquoise
SEC14L1	pink
MRC2	turquoise
DDR2	turquoise
CHST12	turquoise
QPRT	blue
XAB2	turquoise
SH3YL1	grey
FLNB	blue
FGD6	blue
VWA1	blue
UBE2S	brown
MAVS	turquoise
KRAS	grey
THUMPD1	turquoise
TTC28	turquoise
UBE2A	turquoise
COBLL1	brown
LPXN	black
NDUFA13	turquoise
DDB2	grey
TMEM2	grey
MZT2B	grey
TNFRSF12A	turquoise
KTN1	turquoise
CSDC2	black
TRIOBP	black
GLDC	green
RAPGEFL1	black
ADAP2	black
ZNF512B	turquoise
SCARA3	green
LMNA	grey
PSD3	brown
EPS15	turquoise
ROBO3	brown
FAH	turquoise
GNL3L	pink
CTSK	grey
IDH3A	blue
AP3S1	blue
DBN1	grey
ACLY	turquoise
FKBP3	grey
GNAI3	turquoise
PEX10	turquoise
PDIA5	black
HLA-J	green
STK24	turquoise
TST	black
SEPT9	brown
OPHN1	blue
UBR4	grey
TKT	turquoise
LCAT	turquoise
CDC14B	brown
GPRC5A	blue
HN1	turquoise
TBC1D5	yellow
CAMK1	turquoise
PECAM1	blue
FRMD4B	brown
RBX1	black
LGALS3BP	brown
SAT1	turquoise
GOLGA8N	turquoise
ATP10A	grey
OLR1	black
PCOLCE	green
FAS	black
HLA-C	green
PRNP	grey
IPP	turquoise
ECM2	brown
MAD1L1	brown
ANO2	grey
PAQR6	blue
GRK2	turquoise
KPNA2	blue
CHRM3	brown
ARPC4	turquoise
HIST1H4I	turquoise
ENO1	grey
CCND2	grey
RAB20	blue
MAPK8IP3	turquoise
ASPH	turquoise
SKP2	blue
FAM35A	grey
TPK1	turquoise
NEDD4	turquoise
FKBP10	turquoise
NAA15	pink
ADGRA3	grey
DLEU1	turquoise
SRRM2	grey
DIP2A	pink
EIF5A	turquoise
DHRS1	brown
FOXD1	green
TIMP2	turquoise
FAM118A	grey
BDH2	brown
MAOB	turquoise
FCGR2C	black
OBSL1	blue
LINC00312	black
DPY19L1	turquoise
NDRG2	blue
DKFZP586I1420	turquoise
IPW	turquoise
P3H2	blue
SASH3	black
ACVR1	brown
TMC6	green
ZBTB20	turquoise
OSBPL1A	green
TNFAIP8	brown
EGR2	blue
FCGR3B	blue
TRIM29	grey
SF3B1	pink
UBAP2	grey
RIOK3	turquoise
NMT1	turquoise
LGR4	brown
CEP350	turquoise
DYNC1LI2	turquoise
STARD13	turquoise
RAB17	blue
SYNCRIP	blue
PSAP	pink
EDEM3	blue
METTL3	grey
USP14	pink
WEE1	turquoise
DNAJB9	turquoise
DFFA	pink
SEMA5A	grey
SEL1L3	grey
RER1	turquoise
DSTN	blue
INSIG1	blue
P4HA1	brown
YWHAH	grey
LPCAT1	brown
EGR3	blue
ARHGEF28	grey
SLC2A10	blue
HDAC1	turquoise
ZMYND11	brown
OPA1	turquoise
TOR1AIP1	grey
GPX4	turquoise
ARHGEF4	brown
CMPK1	turquoise
PTTG1	brown
PIK3CA	turquoise
POLR2F	black
ITGB3BP	grey
CDC34	turquoise
REC8	brown
PPP3CA	turquoise
PAICS	brown
SLC35D1	pink
ZFHX4	blue
IRS2	blue
EHBP1L1	turquoise
SMOX	grey
UGDH	turquoise
PHB	turquoise
HAMP	turquoise
MTMR9	turquoise
PTMA	grey
MSL1	brown
CCNL1	blue
DCTN1	yellow
XPO7	turquoise
DECR1	grey
CHRNB3	grey
HSD17B11	turquoise
SPAG16	turquoise
EIF1AX	red
SIVA1	turquoise
SPAG4	grey
LRIG1	yellow
TSPAN6	grey
H2BFS	grey
PRPH2	brown
AMPH	turquoise
GLI1	grey
ATP6V1B2	grey
ARPC1B	turquoise
SNX2	brown
ZNF587B	yellow
TMED10	brown
HIST1H2BD	grey
SLC9A3R1	green
GAMT	turquoise
STAG3L3	turquoise
STAP2	blue
USP13	turquoise
ATP2A2	brown
SLC30A5	grey
SPON1	turquoise
BTN3A2	blue
SEC63	turquoise
DNAJC13	green
PITPNB	turquoise
PRPS1	red
GAS2	grey
PLPPR2	turquoise
BIN1	blue
STAT2	blue
DOCK2	black
MSN	grey
KRCC1	turquoise
ZMYM6	grey
NFIC	blue
KDELR3	brown
NCKAP1L	black
SUSD6	brown
TCIRG1	blue
LSS	turquoise
RBBP4	blue
MAP3K5	grey
FAM20B	blue
MDFIC	grey
ZNF266	grey
CYP11A1	green
ACSL5	green
SMAD2	turquoise
ARMCX3	blue
EFNA1	brown
TMEM158	brown
PRRC2C	pink
SLIRP	turquoise
HP1BP3	pink
NIT2	turquoise
P2RY14	blue
STAC	yellow
SMAD3	blue
MMD	green
KDELR1	turquoise
PLA2G15	turquoise
GALNT1	black
PRR11	pink
PRKCSH	turquoise
CHPF	grey
KCNB1	grey
ADORA3	black
MPDZ	brown
CAP2	turquoise
TMEM168	yellow
ARHGEF6	brown
SEPT6	blue
SAC3D1	turquoise
MFSD10	turquoise
PBX1	brown
MT1HL1	green
NDUFA5	turquoise
NDUFAF3	turquoise
SPEN	pink
KIF5B	turquoise
TPGS2	grey
RHOQ	green
ZKSCAN1	turquoise
BRD4	green
EIF4EBP3	turquoise
GALNT11	brown
SERPING1	brown
TMEM45A	brown
TMEM230	turquoise
HSP90AA1	turquoise
LIN7C	turquoise
RAB36	brown
COX7A2	brown
KRR1	pink
LRRC59	blue
SLK	turquoise
APOL1	green
DVL1	grey
SYT11	blue
CISD1	brown
CAT	green
FAM172A	grey
RFK	grey
BLVRA	red
MGEA5	grey
NME1	turquoise
MXD4	blue
CANX	brown
SMC1A	grey
NUDT21	turquoise
BTG3	grey
HSPB7	grey
SAPCD1	blue
CKLF	black
IL13RA1	green
TESK2	turquoise
NDUFS7	blue
SEPT7	turquoise
PTPRK	blue
HK1	grey
ATP13A3	brown
RCBTB2	black
ATP5J	turquoise
CETN3	brown
FXYD3	red
NISCH	brown
PHGDH	green
PPP2R5E	turquoise
B3GNT2	grey
SGK3	turquoise
FDPS	turquoise
TSPAN4	turquoise
FEM1C	turquoise
RAB29	grey
FMOD	brown
SNU13	black
HERPUD1	brown
LSM7	yellow
RALY	yellow
ATP6V1D	blue
GMCL1	turquoise
ATG14	brown
RPL29	brown
A4GALT	turquoise
MCOLN3	green
SMURF2	grey
TOP1	blue
RGS4	blue
SRI	blue
ATP6V0E2	turquoise
TUBB3	brown
LDLRAP1	turquoise
HDDC2	turquoise
ANTXR1	turquoise
ECE1	grey
STON1	turquoise
MPZL2	blue
NME5	brown
TMEM8A	turquoise
BZW1	blue
CNOT4	blue
ENG	black
AKAP1	black
CD99	green
[truncated: 8,002 more rows]

## Sheet: S4
Table S4. Intersection of Genes in the WGCNA Blue Module (MEblue) and Cellular Senescence-Associated Differentially Expressed Genes (CSA-DEGs)
CSA-DEGs	WGCNA-Blue	CSA-DEGs|WGCNA-Blue
CEBPB	TNNC1	IL6
IGFBP3	CLIC3	CXCL8
CAV1	SRPX	ACKR1
HIF1A	PDGFD	HBEGF
S100A6	COL2A1	EGR1
SIRT1	CFH	TAGLN
TXN	ADM	FOS
BCL2L1	CYR61	NAMPT
TNFSF13	TPM2	HIST2H2AA3
ILF3	PTGDR	AGT
CDKN2A	PTGIS	JUN
ZMAT3	DDIT4	IFI16
TFDP1	COL4A2	PLAUR
ITGB4	ASPN	SATB1
CALR	MYLK	PIM1
	FOSB	IGFBP7
	HBB	GADD45G
	PDLIM1	CDKN1A
	PDE1A	ID2
	JUNB	ETS2
	PALLD	HIST2H2BE
	CRABP2	GAPDH
	DCN	RBBP4
	RND3	IGF1R
	APOLD1	TYMS
	FZD1	TOP1
	SIK1	IGFBP5
	BMP5	CCND1
	DHCR24
	ENPP2
	PLXNC1
	HBA1
	FHL2
	RGCC
	COL4A1
	BHLHE40
	NR4A2
	IFITM1
	ENC1
	LYVE1
	RGS2
	GADD45B
	DUSP1
	FRY
	ADAM12
	NT5E
	ISYNA1
	ATP1A2
	ZFP36L2
	MYOF
	IER3
	CRYAB
	ATF3
	SLC7A2
	DUSP6
	GEM
	FLRT3
	DNAJB1
	SERPINE2
	ACTA2
	VLDLR
	KLK10
	FEZ1
	STRA6
	EPS8
	AQP1
	MS4A4A
	LMO3
	CSRP2
	MLLT11
	F13A1
	TCF4
	LUM
	DUSP5
	SLC2A3
	TNFSF10
	FOXD2
	FADS1
	ITPKB
	HSPB1
	CYP4B1
	TM4SF1
	MIR22HG
	ADAMTS1
	PLP1
	PLAGL1
	TRIB1
	TMOD3
	RCAN2
	SCHIP1
	MYO6
	KANK1
	PDP1
	ALLC
	ZFP36
	ADARB1
	NR4A1
	EPB41L2
	ATP9A
	BTG2
	EML4
	NFIB
	NFKBIA
	CCL2
	CD55
	CREM
	NFIL3
	GSAP
	CRYZ
	LMO4
	MTHFD2
	PPP1R12B
	ROBO1
	LY96
	CH25H
	CHSY1
	TMEM97
	PPP1R15A
	PLEKHA6
	ZSCAN31
	RIPK4
	PPL
	S100A8
	ANPEP
	SNCAIP
	HSPB8
	MFGE8
	COL18A1
	CDH3
	COL11A1
	NR2C1
	BEX1
	IER2
	NAV2
	TMEM106B
	TNC
	CDC42EP3
	LPL
	EMP2
	ISG15
	EPB41L4B
	BPI
	BTG1
	S100A4
	AREL1
	GLB1L2
	SLC13A4
	LINC00341
	MARCKSL1
	THBD
	SERPINA3
	MYL9
	TBL1X
	MYO5C
	ZFPM2
	PPARGC1A
	SAV1
	SMG1P2
	SLC20A1
	RAB23
	SREBF2
	IVNS1ABP
	PNMAL1
	TMEM176B
	PCDH9
	BTBD3
	MYO1D
	GADD45A
	TRIO
	SLC22A17
	GBP1
	FILIP1L
	DDR1
	IGHG1
	PFKFB3
	PHLDA1
	PLPP1
	NBN
	TUBB2A
	GOLM1
	CTNNB1
	IGF2R
	HSPH1
	NDRG4
	NAV3
	GCH1
	CYP4F12
	PLAT
	ADRB2
	CEBPA
	SNCA
	KLF6
	DDX3X
	ACSL3
	DLC1
	TIPARP
	CXXC4
	KCNMA1
	ERLIN2
	MEGF9
	SV2A
	FYCO1
	SFXN3
	ABCC4
	ATP6V1A
	UXS1
	ACYP1
	IFIT1
	SOCS3
	MID1IP1
	SPRY1
	PPP1CB
	EHBP1
	ADGRF5
	IFRD1
	FMO2
	ALDOC
	KCNS1
	RAD21
	GBP2
	PLA2G4C
	CKAP4
	TRAM2
	ANGPTL2
	TMEM47
	RGS1
	ANXA4
	KLHL2
	FBXO2
	FAF2
	DAAM2
	NDEL1
	PEG3
	EPHX1
	FAM117A
	PNP
	TPPP3
	SOS2
	RTN1
	HACD3
	PCYOX1
	IRF1
	EIF4B
	SPTSSA
	SH3BP5
	ACTN1
	G0S2
	NEK7
	NINL
	LDHA
	CHN2
	SLC20A2
	CYP26B1
	CYCS
	SRPRB
	SEC62
	UBE2E3
	VMP1
	CTDSPL
	THBS3
	CYFIP2
	PADI2
	YES1
	CNN2
	PARVA
	SMARCA2
	ZFAND5
	TRIM2
	PIGG
	SLC16A5
	AASDHPPT
	GAB1
	ATP5I
	PTPRU
	TMEM184B
	DNAJC10
	GULP1
	PTK7
	GPR137B
	TNFAIP3
	PTPRF
	LGI1
	QPRT
	FLNB
	FGD6
	VWA1
	IDH3A
	AP3S1
	OPHN1
	GPRC5A
	PECAM1
	PAQR6
	KPNA2
	RAB20
	SKP2
	OBSL1
	NDRG2
	P3H2
	EGR2
	FCGR3B
	RAB17
	SYNCRIP
	EDEM3
	DSTN
	INSIG1
	EGR3
	SLC2A10
	ZFHX4
	IRS2
	CCNL1
	STAP2
	BTN3A2
	BIN1
	STAT2
	NFIC
	TCIRG1
	FAM20B
	ARMCX3
	P2RY14
	SMAD3
	SEPT6
	LRRC59
	SYT11
	MXD4
	SAPCD1
	NDUFS7
	PTPRK
	ATP6V1D
	RGS4
	SRI
	MPZL2
	BZW1
	CNOT4
	ATF4
	CCL8
	ASNS
	EDF1
	BEGAIN
	NAA40
	ZNF423
	ERMP1
	AMD1
	PABPC4
	ITGA6
	CTBP1
	NSG1
	CMC2
	LOC440434
	PRKDC
	PRSS53
	PLAU
	CA8
	DERA
	PCSK5
	CALCOCO1
	ME3
	THNSL2
	ITPR1
	RAP1GDS1
	PLEKHO2
	S100B
	PLK2
	SMAD9
	PKP4
	HLA-E
	LDLR
	CYP46A1
	STC1
	BMPR1B
	LIFR
	WDR41
	ACSF2
	SMC3
	SMTN
	SMS
	TBPL1
	STAG2
	ANKRD11
	ZNF331
	RUNX1-IT1
	CAAP1
	SAMSN1
	C6orf62
	KHDRBS3
	GRAMD1B
	RAPGEF3
	MYLIP
	EIF1
	EMX2
	SPECC1L
	H2AFY2
	LITAF
	C2CD2
	PYGL
	ATP1B2
	CLCN3
	UGP2
	IL1B
	TARBP1
	MAP3K14
	SUB1
	TRBC1
	HMG20A
	PLXNB2
	LDAH
	MLEC
	GALNT7
	IGLC1
	SGPP1
	SERPINI1
	SIGLEC1
	ATG101
	BMPR2
	FRMD4A
	BAG3
	CSRP1
	GDI2
	SOX4
	VAMP7
	FRYL
	GATAD2A
	CNNM3
	RAB21
	KLC1
	FOXF2
	CAPN6
	SPRY2
	FBXO3
	ACVR1B
	ADNP
	PIK3R2
	TFB2M
	MPZL1
	VWA5A
	MRPL9
	POM121C
	SSBP3
	GIMAP6
	PTPN12
	RSAD2
	2025-03-05
	CGRRF1
	PCDHGC3
	TVP23B
	KIAA0922
	UNG
	GPR183
	RAMP3
	TNRC6B
	SAR1B
	APIP
	MCAM
	SNAP91
	JAG2
	ACTG2
	CTF1
	TGM1
	PXDC1
	LTA4H
	GLRX
	REV1
	HEY2
	SSBP2
	GTF3A
	DFNA5
	SGCG
	NLRX1
	ICAM1
	RASL12
	ETF1
	TSPAN13
	JMJD1C
	WDR13
	LRRC49
	COQ9
	SERINC1
	SERPINE1
	TNKS
	PLLP
	SCML1
	PSIP1
	TMEM41B
	LAMA2
	RAB8A
	IL2RG
	NREP
	CASQ2
	LRRFIP1
	ACTR3
	HAS1
	SGCA
	TGFBRAP1
	FNDC3A
	DYNLL1
	SACS
	AIMP1
	MAN1A1
	SH3PXD2A
	HSPA4
	AGA
	SMARCD3
	FBXW4P1
	EIF5B
	NLGN3
	UBA3
	DENND5A
	ESR1
	ADAMTS9
	AP2B1
	GTF2I
	MRPS18A
	ARMCX1
	C5AR1
	VEZT
	GFPT1
	HECA
	PRKD1
	RALBP1
	TMEM159
	TSPAN31
	NEO1
	HYOU1
	HIP1
	ME2
	TDP2
	HADHA
	IRF2
	ICAM2
	ARFGAP3
	TAP1
	MATN4
	CLDN5
	CMC4
	CPSF3L
	IGLV1-44
	ZC2HC1A
	KCNJ4
	ARL6IP5
	DCAF6
	MEIS3P1
	EPHA4
	AHSA2
	LARP4B
	THEM6
	MPPED1
	PSMA7
	FLI1
	TSNAX
	ZEB1
	TLR4
	RABGGTA
	AIFM1
	CA2
	UNC5B
	ARHGEF15
	MTIF2
	UBE4B
	DCTN4
	RND2
	ICMT
	EIF1B
	EID1
	DKFZP564C152
	SH3BGR
	SRP72
	CLN5
	UBE2V2
	SCAMP1
	MAT2A
	RRAGD
	CD83
	MICA
	RYK
	DNM3
	MERTK
	RNF111
	CD8A
	SUPT3H
	ISG20
	STX12
	GDF10
	C7orf49
	GRTP1
	SLFN12
	TMED3
	MIEF1
	HSD17B8
	CD48
	TREX2
	GM2A
	LYST
	RAB11FIP3
	CLDN22
	FAM120A
	IQGAP1
	DLG5
	NR1H3
	DR1
	PCDHGA3
	TPST1
	TPP1
	STAT3
	GALT
	ASCC1
	RABGEF1
	ABCD4
	IL1RN
	FAM53B
	INPP5A
	ANKFY1
	GSTT2
	TPD52L2
	STYXL1
	YEATS2
	NSMAF
	P4HB
	NDUFAF1
	PPP6C
	TMEM87A
	CTSA
	SYNJ2BP
	ETV5
	ZNF131
	CASP9
	PPIEL
	ARAP2
	UBA2
	PRUNE2
	CASK
	HBG1
	BICD2
	SMCO4
	TM9SF2
	LRRC8D
	CD34
	ACOX3
	KCNN3
	GATM
	PIKFYVE
	BACH1
	CHP1
	EGFL7
	FTH1P5
	PPAT
	M6PR
	CAD
	PARP1
	AHCYL1
	KIF1BP
	FABP4
	CUTA
	GLIPR1
	TRA2A
	DOLK
	PLA1A
	MCTS1
	FCF1
	RIMS3
	JADE1
	PDE4B
	SYN1
	LRRC32
	VAT1
	HMGB1
	NR4A3
	TBC1D1
	NLK
	KDM6B
	RPL24
	NFKB2
	ITIH3
	ZCCHC8
	SENP6
	SEPHS2
	DNAJA1
	SLC22A8
	TCTN3
	GPI
	TIMM10B
	LAPTM4A
	SLC4A2
	MAPRE2
	PTEN
	MALL
	ENOPH1
	SEC31A
	AK2
	CAMTA1
	RPA3
	UQCRB
	EIF3I
	NMB
	SEC61A1
	CYP2D6
	COL4A3
	LONRF1
	ZNF573
	MBTPS1
	KLF11
	FPGT
	STK38
	ZC4H2
	HSD17B12
	NUDT3
	S100A9
	ZNF532
	ALDH18A1
	POLE3
	TRPC3
	SLC6A1
	MAGEF1
	LAMP2
	CDON
	SNRNP70
	EI24
	NRXN3
	TTLL12
	UBE2H
	STXBP3
	EMCN
	SZRD1
	UHRF1BP1L
	FXR1
	FCGR2B
	EEF2
	FURIN
	UBE3C
	PTP4A3
	UVRAG
	DCAF7
	VAMP2
	FRAT2
	TRIM33
	HPS6
	RPL6
	CLIP4
	RTF1
	NUMA1
	ANKRD17
	FAM175B
	MRPL57
	SNAP25
	IGHM
	C4orf19
	CASP6
	SNW1
	KCNJ12
	GNA13
	SOWAHC
	MAFF
	CD33
	TAOK3
	TCEAL1
	FKBP15
	NUP88
	TRMT61B
	ORAI3
	SYNJ1
	LMAN1
	NCBP3
	PRR5L
	SPG11
	ZSWIM8
	PAM16
	VSNL1
	NXPH4
	MBOAT7
	PMS2P5
	CDH2
	TRIAP1
	AQP3
	ZNF124
	SCAP
	ARIH1
	ATP6AP1
	PSMD12
	RSU1
	FAM193B
	DDIT3
	NSUN5P1
	ABCD1
	SLC12A5
	SAMHD1
	DPP6
	MGST3
	PCBP3
	MYO1E
	NUP37
	TMEM140
	WDR37
	CLCN7
	TREM1
	KCTD9
	SULT4A1
	PLIN2
	CDC37
	NAA50
	ITPKC
	CXCL2
	ACBD4
	SMARCC1
	WDR1
	BSDC1
	DNAJC3
	IL7R
	PLEKHB1
	EFNB1
	RPAP2
	CSNK2A1
	LSM12
	MYO5A
	PSMD1
	TTC1
	RPS6KA1
	ATOX1
	HILPDA
	CAND2
	TCP1
	CCT6A
	TPMT
	PIK3CB
	GOLGA4
	ASXL3
	AHR
	PLCG2
	WDYHV1
	AGTR1
	NAPG
	ERO1A
	SSR2
	TPST2
	MAN1B1
	RALGAPB
	CCL14
	CCDC130
	ASMTL
	ANGPTL7
	DNM1L
	RERGL
	MED12
	TCL1A
	SORT1
	GTPBP1
	AUH
	ZC3H12A
	RPS25
	PCSK7
	MED23
	NRBP1
	KDM1A
	MYO1B
	EIF3J
	IL17RC
	BTAF1
	RIC8B
	NOL6
	APOA1
	MAFG
	NNAT
	PEX11B
	GMNN
	C10orf10
	APPBP2
	EHD3
	FAM134C
	ADRA2A
	MYRF
	FAM50B
	ANP32A
	PRKRA
	CRTAC1
	NSUN6
	DYRK2
	PABPC3
	PCMT1
	ACAN
	LPCAT4
	THOC5
	SETD6
	DROSHA
	CHORDC1
	NUBPL
	CD63
	SMARCE1
	HMGCL
	CNDP2
	ATXN7
	UNC119B
	IL3RA
	APLNR
	ARL4C
	GAL3ST4
	CCRL2
	CUL5
	LINC00597
	KLHL23
	RNF220
	ADGRL4
	SEC23IP
	RETSAT
	DOCK3
	HSF2
	ATP5B
	GGA3
	ADAMTSL2
	TNKS2
	ZNF410
	PLXNB1
	DNM1
	GRIA1
	DEFA1
	GRM3
	WTAP
	MAGEH1
	CHCHD3
	SOCS2
	ATP5A1
	EDNRB
	BANP
	CADPS
	CCT6B
	OSGEPL1
	LRTM1
	RASGRP2
	BIK
	CUTC
	NDRG3
	VAPB
	RHBDF1
	PI4K2A
	PLK3
	GPATCH1
	ZNF668
	RCL1
	DIEXF
	SDCCAG3
	BRD3
	MT3
	CIAPIN1
	DPT
	MIPEP
	SYNGR3
	ELMO2
	MAP4K5
	PHYHIP
	AMBRA1
	RUNX1T1
	TMEM53
	EGLN1
	DYNC1LI1
	TMEM248
	CCDC91
	APOL3
	ZEB2
	IMP3
	LRRC20
	SLC43A3
	ARAP1
	N4BP2L2
	NOS3
	PGPEP1
	CD247
	SLC44A1
	RRAGB
	ERG
	WWP2
	NEFM
	SRSF9
	SSPN
	CADM3
	TFCP2
	DNAL4
	TNK2
	NNT
	MRE11A
	B4GALT2
	AIMP2
	CDC5L
	RAE1
	BBIP1
	ATXN7L3B
	TUFM
	NEFH
	VPS72
	PAAF1
	PCBP2
	ARPIN
	SCRG1
	CIAO1
	MFSD5
	SCML2
	ANKLE2
	CD209
	RUBCN
	VRK1
	RGS16
	CHGB
	LCMT2
	RARRES1
	UNC119
	NLE1
	DECR2
	SMARCC2
	PAX2
	RGS6
	TEFM
	TTC13
	ZNF212
	DSCAM
	IGKV1OR2-108
	ST20
	S100P
	CHD5
	FCMR
	TRIM28
	DES
	GSTA4
	KCNQ2
	RIC8A
	C8orf44
	LZTS3
	ZSCAN26
	CPM
	HIGD1B
	NCOA2
	ACTR6
	TRPV1
	RUNDC3A
	KPNB1
	ATP2B2
	ADCY1
	ZFR
	MAU2
	S100A1
	RAB1B
	HRC
	CD69
	POLM
	FTSJ1
	THBS1
	KLHDC4
	STAT5B
	L1CAM
	INPP5E
	HOMER1
	NSUN5
	PHF20
	PMS2P3
	FCGRT
	P3H1
	ARHGEF9
	FN3KRP
	CACNB4
	COMMD9
	HOMER2
	DESI1
	ZNF10
	CDH7
	NEIL1
	AMIGO2
	SLC8A2
	CYB5B
	TSPAN3
	DNAJC6
	STK16
	ADO
	WDR6
	USP36
	LIAS
	NOX5
	GANAB
	ZNF195
	PKMYT1
	RDH5
	TIE1
	TG
	MED8
	PMS2P1
	PAK4
	C18orf8
	BAALC
	CASP10
	ARID5A
	TXNDC15
	PPCS
	DDX60
	DNTTIP2
	PPP6R3
	ATP2A3
	MOB1A
	SPEG
	RGS12
	PDCL3
	RSG1
	COL4A4
	RACK1
	SENP5
	PHF11
	TNPO3
	APBB1IP
	OGFOD2
	DBT
	SPINT1
	PDZRN4
	PIH1D1
	WNT1
	CLDN10
	CYP17A1
	FRG1JP
	RPLP0
	INO80D
	FZD10
	LDHC
	TEC
	FAM182B
	FOSL1
	PHKG1
	ZNF74
	MRPS30
	SEMA3G
	RREB1
	IPO8
	CCNH
	FIG4
	RCC1
	CRY2
	VPS13B
	MTMR4
	KHSRP
	SPG7
	IGLL3P
	STX2
	PLA2G10
	NACA
	MTF1
	C1orf56
	RAB5B
	RBM7
	TSEN2
	ZNF248
	NBAS
	NVL
	ZNHIT2
	TTI2
	ZNF43
	ERI2
	NIPBL
	CNN1
	NUP205
	CEP63
	CXorf40A
	ITPA
	FAM53C
	APH1A
	PLA2G3
	IGKV1OR2-118
	CRIPT
	SLC2A11
	KANSL3
	PIGB
	AATK
	PREP
	USPL1
	CSF3
	GPR20
	CS
	SLC25A38
	TMUB2
	BTNL3
	ARID3B
	NUDT18
	USP21
	GTF3C3
	KPTN
	ZNF671
	THG1L
	HNRNPA1
	CEP250
	NUDT15
	PPP4R3A
	MYH11
	HBD
	DUSP12
	SENP2
	FSTL4
	DPF2
	PPRC1
	PTGS2
	CLMN
	CASP8
	ZDHHC24
	COL14A1
	GABBR2
	POLR3D
	C12orf29
	MISP
	MRPL2
	POP5
	NXT1
	LILRB5
	PAIP2B
	NUP155
	SH3BP2
	BECN1
	HACD1
	MRPL33
	MEN1
	HN1L
	EP400
	CNOT6
	URGCP
	CKAP5
	FOXA2
	FAM46C
	AMPD2
	POU5F1P3
	TRRAP
	CD101
	TEAD3
	KIAA0040
	WISP2
	SLC35C2
	KCND1
	ARSA
	RNASEL
	AAGAB
	KANK3
	PIGN
	ATP6V1G2
	POLR2C
	SUPV3L1
	PDCD10
	MTO1
	FOXG1
	ANKHD1
	MTMR6
	CCNK
	RBM15B
	MTERF4
	PRKCB
	PCP4
	SLC22A4
	TNFRSF6B
	METTL18
	TAF1C
	PPBP
	PMEL
	HMCES
	FBP2
	KBTBD4
	DNAAF5
	TGFBR1
	MMRN2
	RGS3
	LAMA3
	DAO
	SNRPA1
	PRRG3
	CAPNS1
	RNPEP
	BUB1B
	ETNK2
	PLA2G12A
	IP6K1
	HOXB6
	LMNB2
	LRRC36
	NPY
	CHRNB2
	MUTYH
	CXorf40B
	IP6K2
	HOOK2
	BMS1P20
	CENPN
	SLCO3A1
	MED13L
	NPEPL1
	RASL11B
	TXNL4A
	PROSER1
	GJB3
	THSD1
	GALNT4
	RAB11FIP5
	LOC440792
	IL18R1
	RNF170
	NUBP1
	STRADA
	HIRIP3
	SCN2A
	NCOA6
	UBE4A
	CNTN1
	RUFY3
	ARVCF
	USP22
	ECEL1
	RNF208
	PRR13
	TMEM94
	ICOSLG
	2025-03-07
	STX1A
	IK
	DPH1
	OGFR
	RHOF
	AP2M1
	PTGER1
	PLEKHM2
	CCL19
	ZNF3
	FGF1
	PPP1R16B
	IRF2BP1
	KDM4C
	STX7
	IL12RB1
	MYBL2
	U2AF2
	NPC1
	DDB1
	MRPL49
	FUT5
	MCF2
	SPAG7
	UBE2Z
	LRP2BP
	UGGT1
	TMPO
	KIAA0141
	PDE3A
	THOC1
	USP16
	CSRNP3
	PPP4C
	PGRMC2
	PLXNB3
	CTNND2
	PLSCR3
	MAP2
	DIO3
	TK2
	HMX1
	UBA5
	HDC
	MBP
	ADAMTS13
	CASP8AP2
	MAST2
	CCL18
	C7orf26
	BMP1
	SP110
	HINFP
	ANP32E
	NRCAM
	CSGALNACT2
	PNRC1
	CPN2
	MMP14
	BACE1
	KIF3C
	CTDSP1
	ASIC3
	PPIH
	JMJD4
	WDTC1
	CDKN3
	FCER1A
	PELI2
	POMGNT1
	GPR153
	NCAN
	H6PD
	FAIM2
	PF4
	ZNF672
	FECH
	VPS11
	C11orf63
	ZNF606
	APC
	NRSN2
	IL15RA
	BCAP31
	WNT2B
	GNAI1
	MED9
	DDX39B
	PPCDC
	PTPRB
	LOC103344931
	NOD2
	GUCY2F
	ARHGAP28
	PLEKHJ1
	ACTR5
	RBM28
	RAB27A
	NSD1
	SNX15
	GABRA1
	ABTB2
	COQ3
	ARHGEF10L
	DUSP2
	LOC729164
	RPP38
	NPRL2
	QTRT2
	TRIM15
	USP12
	PKIA
	SLC50A1
	FGFBP1
	C1D
	ATG4B
	HSD11B2
	ARC
	TLK2
	EIF3B
	INA
	LZTR1
	TMEM161A
	SLC34A1
	ENTPD5
	MTOR
	ACTC1
	KIAA0485
	CD1E
	CASKIN2
	SLCO4A1
	GABRQ
	MAGT1
	EEF1G
	GABARAPL3
	CHRNA6
	KIFC1
	TUBA4B
	PAFAH1B2
	PEX16
	PI3
	PGS1
	ALG3
	PAX5
	ZNF629
	HIPK2
	ZNF174
	IDH3B
	RPL21
	CABP1
	CEP112
	PIK3R5
	AHI1
	C7orf43
	TRAF3
	GTF3C1
	MSRB1
	CD68
	POPDC2
	PEX19
	ICAM4
	MED25
	DPP4
	DAXX
	CASC3
	URB1
	THAP11
	TNS4
	FHL5
	APOBEC3G
	FRG1
	TNNI3K
	COPS7B
	SNRNP40
	THAP1
	PMS2P8
	CLK2
	SORD
	FOXN1
	DOK2
	CCR7
	NUP58
	COL10A1
	MBTPS2
	POU3F1
	NRIP2
	MAPT
	IVL
	DLL3
	DDX54
	SERPINB8
	PNLIPRP1
	ALK
	FAM189A1
	S1PR1
	BRPF1
	RNH1
	CHD3
	DCHS2
	PLSCR1
	CCNF
	CDK18
	MFAP3L
	KIF20B
	CFP
	LOC100505915
	CA9
	MAP7
	BCL11A
	OAZ3
	GHRH
	DUSP26
	COQ8B
	LILRB3
	CD180
	LRRK1
	SCN5A
	BRD7P3
	POF1B
	FGF13
	TREX1
	ZNF335
	RGN
	RPUSD2
	ZDHHC13
	NTSR1
	PLN
	SLC1A5
	ADH1B
	PRAMEF11
	PRPF8
	FGF5
	NELL2
	SPSB1
	SNRNP27
	ORC2
	CCL5
	MYBPC3
	KIAA1614
	SLC36A1
	RAD54L
	HTR1B
	DSERG1
	ASIP
	SLURP1
	PTGDR2
	LOC157562
	CHRNA7
	SPATA2
	RGS10
	ZNF835
	PRG2
	ARFGEF1
	GZMH
	EGLN3
	UBE2D3
	ZFAND3
	SH2D4A
	SLCO5A1
	WNT16
	ZC3H3
	TRIM13
	CHRD
	ABCA11P
	MAB21L2
	CAMTA2
	TBCC
	CYP2J2
	SLC1A6
	RDH8
	APEX2
	TMEM151B
	SPAST
	CST4
	ELAVL4
	ARHGEF10
	CCDC85C
	DUS2
	DGKI
	AKIRIN2
	SSTR4
	PEX13
	ATP1A3
	HTR2A
	KLHL9
	DDX1
	NPY4R
	PADI3
	TMEM70
	PRDM1
	CD70
	MCTP1
	NFRKB
	EVC
	STOML1
	SFN
	HYPM
	DDN
	PPFIA2
	F2R
	IGK
	TNMD
	CRY1
	DDX19A
	CSPG5
	DSCR3
	STMN2
	ZDHHC3
	KIF5C
	CFTR
	SRCAP
	IGHA1
	MICAL2
	HPS4
	TNF
	UIMC1
	ATP9B
	ATXN7L1
	MAP3K8
	CD8B
	MTHFR
	LSM6
	ARNT
	DCLRE1A
	UBE2O
	POU5F1
	LIMK1
	CTRC
	GOLGA8G
	MNX1
	CD19
	SDF2
	IKZF1
	TARDBP
	RBM14
	KCNAB3
	BCL2A1
	GJA5
	TUBA8
	SLC6A2
	CEP57
	CLASP1
	OMG
	PGA5
	ABCB9
	SMARCD1
	TNN
	OSBPL3
	SOX17
	MUC5AC
	ROPN1B
	TBXA2R
	IGLL5
	SEPT4
	LOC100506571
	AADAC
	PLG
	PAX7
	EDN1
	AGRP
	POLR3C
	TNFSF9
	SLC25A40
	KCNH2
	GLA
	PDCL
	AQP7
	EAF2
	MNS1
	PLEKHA2
	HBQ1
	MED27
	RPL10L
	NXF3
	TRIM9
	LOC100131510
	PGGT1B
	IGKC
	SNCB
	STK17B
	WWP1

## Sheet: S5
Table S5. CSA-Signature Genes Obtained from the Intersection of Genes Across Different Algorithms
MCC	EN	MCC|RF	MCC|EN	RF|EN	MCC|RF|EN
FOS	PLAUR	IL6	AGT	ETS2	GAPDH
JUN		CXCL8		SATB1	CCND1
EGR1				ACKR1	HBEGF
CDKN1A				TOP1
				IGF1R
				PIM1
				TAGLN
				TYMS
				IFI16
				NAMPT
				GADD45G
				IGFBP7
				RBBP4
				HIST2H2BE
				HIST2H2AA3
